# Supplementary material for: Effects of elastic tape on kinematic parameters during a functional task in chronic hemiparetic subjects: A randomized sham-controlled crossover trial
Source: PLoS One. 2019 Jan 25;14(1):e0211332. doi: 10.1371/journal.pone.0211332 (PMC6347187; doi:10.1371/journal.pone.0211332)
Supplement: S3 File — Individual data for all participants. (XLS) [file pone.0211332.s005.xls]

## Sheet: Demographics data
Subject	Group	Age (years)	Gender	Time post-stroke (mo)	Side of injured hemisphere	Dominant side before stroke	Score Total FMA
1	ET	73	Female	32	Right	Right	34
2	ET	58	Male	87	Left	Right	40
3	ET	67	Male	43	Right	Right	52
4	ET	64	Male	24	Left	Right	49
5	ET	57	Male	24	Right	Right	49
6	ET	48	Male	162	Left	Right	33
7	ST	51	Male	40	Left	Right	57
8	ST	70	Male	161	Left	Right	32
9	ST	56	Female	158	Left	Right	42
10	ST	45	Female	156	Right	Right	51
11	ST	70	Male	36	Right	Right	46
12	ST	60	Male	31	Right	Right	53
13	ST	54	Male	24	Right	Right	54
Abbreviations list
ET: elastic tape
ST: sham tape group
mo: months
