# Supplementary material for: Effects of elastic tape on kinematic parameters during a functional task in chronic hemiparetic subjects: A randomized sham-controlled crossover trial
Source: PLoS One. 2019 Jan 25;14(1):e0211332. doi: 10.1371/journal.pone.0211332 (PMC6347187; doi:10.1371/journal.pone.0211332)
Supplement: S6 File — (XLS) [file pone.0211332.s008.xls]

## Sheet: Spatiotemporal
Group	PD_PRE1	PD_POST	PD_PRE2	PD_POST2	%PD_PRE1	%PD_POST1	%PD_PRE2	%PD_POST2	%TPV_PRE1	%TPV_POST1	%TPV_PRE2	%TPV_POST2	PV_PRE1	PV_POST1	PV_PRE2	PV_POST2	TD_PRE1	TD_POST1	TD_PRE2	TD_POST2
ST	1.95	1.61	2.14	1.58	24.59	23.92	28.63	28.48	56.11	56.78	55.74	53.84	385.7	400.65	413.51	402.71	1.11	1.11	1.18	1.14
ST	1.66	1.87	1.51	1.49	27.93	26.89	24.01	27.41	32.71	38.52	42.16	44.97	321.03	316.25	260.36	264.4	1.02	1.02	1.08	1.08
ST	1.84	1.8	1.9	2.5	29.97	27.21	29.29	26.9	35.45	36.98	39.48	27.65	290.64	369.17	332.79	344.93	1.12	1.17	1.12	1.1
ST	1.71	1.73	2.05	1.5	26.46	28.54	25.23	27.8	35.52	30.44	34.55	32.69	499.28	472.08	424.49	462.91	1.15	1.13	1.14	1.21
ST	1.3	1.61	1.29	1.83	23.26	26.85	20.2	20.43	29.32	30.26	31.67	45.34	256.37	231.85	285.29	270.47	1.12	1.13	1.04	1.09
ST	1.89	1.8	1.68	1.79	26.57	30.01	29.59	29.94	58.55	56.98	51.04	51.77	412.1	379.17	363.5	402.24	1.12	1.17	1.14	1.15
ST	1.81	1.84	1.69	1.49	29.27	26.97	30.05	28.65	34.44	28.65	30.46	29.28	319.7	308.83	404.97	336.07	1.13	1.12	1.17	1.09
ET	1.58	1.85	2.02	1.69	28.68	27.66	29.11	25.52	53.58	53	52.48	53.78	324.91	333.89	319.61	361.11	1.09	1.14	1.09	1.09
ET	1.92	1.78	1.81	1.54	28.09	26.13	24.41	26	39.17	40.93	39.71	39.79	243.8	294	269.4	261.11	1.16	1.13	1.11	1.08
ET	1.64	1.46	1.9	1.44	25.41	26.44	26.2	27.84	36.09	32.49	34.5	30.82	469.33	451.53	452.87	481.62	1.13	1.06	1.18	1.3
ET	1.8	1.77	1.53	2.58	22.53	27.39	27.43	26.79	51.39	53.75	50.1	49.77	274.27	269.88	276.38	291.63	1.07	1.13	1.1	1.07
ET	1.79	1.77	1.63	1.73	27.35	29.3	28.53	27.46	30.06	32.11	31.02	32.21	381.12	361.75	364.07	294.4	1.15	1.18	1.05	1.04
ET	1.8	1.79	1.67	1.51	28.5	27.09	27.28	27.66	31.45	30.86	33.82	34.38	434.6	417.71	445.42	444.64	1.1	1.02	1.13	1.1
ST: sham tape group
ET: elastic tape group
PD: phase duration (second)
%PD: relative phase duration (%)
PV: peak velocity (mm/s)
%TPV: time to peak velocity (%)
TD: trajectory deviation

## Sheet: Trunk
	ROM												PTA
Group	FleExt_PRE1	FleExt_POST1	FleExt_PRE2	FleExt_POST2	LatFle_PRE1	LatFle_POST1	LatFle_PRE2	LatFle_POST2	Rot_PRE1	Rot_POST1	Rot_PRE2	Rot_POST2	FleExt_PRE1	FleExt_POST1	FleExt_PRE2	FleExt_POST2	LatFle_PRE1	LatFle_POST1	LatFle_PRE2	LatFle_POST2	Rot_PRE1	Rot_POST1	Rot_PRE2	Rot_POST2
ST	3.56	3.22	3.45	3.43	2.74	1.25	1.5	2.62	6.03	4.26	4.81	4.03	8.45	5.99	7.5	5.49	2.11	1.21	2.48	2.08	7.06	7.66	7.33	7.53
ST	1.87	1.64	2.22	2.73	2.17	1.43	2.94	1.88	4.47	3.83	3.07	4.58	3.31	4.21	4.73	2.94	1.15	1.03	0.95	1.62	5.92	5.71	5.84	5.33
ST	2.46	1.92	2.11	3.92	1.5	1.18	1.89	1.46	4.29	3.44	4.79	4.13	7.2	9.69	8.21	5.75	1.13	2.24	1.01	0.36	4.37	4.01	4.18	3.05
ST	4.12	4.99	4.53	4.2	2.67	3.29	3.75	2.87	4.88	7.33	5.89	6.45	9.22	6.09	7.13	5.22	0.98	1.57	0.7	1.17	5.72	5.97	5.22	4.64
ST	1.31	1.18	2.9	1.38	0.65	1.6	0.78	1.57	1.28	1.86	1.13	3.31	7.26	7.63	5.09	3.29	1.58	0.67	1.25	1.04	2.87	2.27	3.15	4
ST	2.44	2.69	1.8	1.57	1.69	0.76	2.45	2.46	3.65	2.96	4.43	4.63	3.35	3.48	6.03	3.36	0.73	2.06	1.53	1.33	5.96	4.79	3.23	5.47
ST	4.27	4.59	3.08	2.83	2.16	3.26	1.08	1.29	4.62	3.59	6.03	3.09	4.8	6.47	5.06	3.72	1.02	1.02	1.23	1.45	4.67	4.31	4.69	2.91
ET	2.52	2.58	3.51	2.92	3.01	3.07	1.91	2.77	5.55	3.04	3.59	4.42	5.11	2.42	3.38	5.35	0.94	0.98	0.99	1.45	7.19	5.3	6.28	4.44
ET	1.97	2.39	2.48	2.65	1.52	1.71	1.14	2.38	3.93	4.42	2.97	4.16	10.19	6.79	9.2	10.23	1.47	1.37	1.56	1.46	4.62	3.25	4.24	4.43
ET	2.82	2.2	2.72	1.53	2.97	2.92	2.27	2.29	4.66	3.06	5.68	4.72	4	2.07	5.44	9.73	0.58	0.44	1.36	2.01	4.46	5.69	4.25	5.11
ET	3.92	3.19	3.17	5.37	0.92	2.11	0.54	1.46	4.33	5.19	4.25	5.12	11.2	5.59	8.61	9.51	1.88	1.01	0.98	0.26	4.78	4.64	3.05	5.45
ET	4.55	4.14	4.79	4.74	2.1	1.68	4.74	0.55	4.03	4.39	4	3.54	11.21	5.03	11.64	10.22	1.72	2.01	1.34	1.12	5.15	4.97	5.8	6.26
ET	2.18	2.44	3.27	2.81	1.98	2.36	1.08	1.63	4.19	5.64	3.99	4.27	5.19	2.53	5.69	5.37	1.38	1.09	1.08	1.6	4.74	5.86	5.83	3.98
FleExt: Trunk Flexion-Extension
LatFle: Trunk Lateral Flexion
Rot: Trunk Axial Rotation

## Sheet: Scapula
	ROM												PTA
Group	ProRet_PRE1	ProRet_POST1	ProRet_PRE2	ProRet_POST2	Tilt_PRE1	Tilt_POST1	Tilt_PRE2	Tilt_POST2	Rot_PRE1	Rot_POST1	Rot_PRE2	Rot_POST2	ProRet_PRE1	ProRet_POST1	ProRet_PRE2	ProRet_POST2	Tilt_PRE1	Tilt_POST1	Tilt_PRE2	Tilt_POST2	Rot_PRE1	Rot_POST1	Rot_PRE2	Rot_POST2
ST	5.89	6.2	5.16	5.57	3.28	2.68	3.63	2.28	6.75	7.25	6.01	5.98	49.28	48.29	49.01	32.18	-11.21	-7.83	-9.52	-10.28	-16.68	-20.53	-15.59	-11.3
ST	3.43	3.64	4	3.26	2.97	2.04	2.67	2.17	2.69	3.56	3.93	3.19	40.25	40.27	44.94	36.48	-12.7	-13.63	-10.96	-11.67	-9.57	-10.11	-12.11	-8.16
ST	4.75	5.96	3.41	3.93	3.51	2.74	2.03	3.73	4.94	4	3.88	4.3	44.08	40.51	41.15	39.56	-15.15	-10.66	-10.98	-11.73	-10.75	-11.64	-11.95	-14.97
ST	3.77	3.69	5.29	4.9	0.98	3.06	2.63	1.9	1.96	3.76	4.52	4.26	45.06	44.35	42.61	38.28	-5.14	-10.57	-8.78	-10.9	-10.25	-8.26	-8.12	-7.68
ST	2.62	2.34	3.22	2.92	2.87	3.01	3.21	3.15	4.34	4.61	4.23	4.4	46.35	41.22	46.92	37.49	-13.2	-13.56	-11.27	-11.15	-7.19	-5.83	-13.19	-14.55
ST	4.25	4.3	4.74	6.02	3.07	3.08	2.02	2.57	4.04	3.02	4.07	3.94	48.07	48.99	45.97	41.56	-12.21	-12.13	-15.34	-12.57	-11.94	-9.5	-11.25	-13.72
ST	4.53	3.96	3.89	2.49	2.57	2.28	2.89	3.23	4.14	4	3.77	3.87	47.03	49.68	45.91	35.97	-10.47	-10.53	-10.81	-11.23	-10.34	-11.57	-11.57	-9.95
ET	5.76	5.31	7.68	6.24	3.87	3.83	4.02	4.07	6.72	5.06	5.63	4.14	45.52	37.44	42.02	49.67	-15.04	-11.62	-13.86	-12.77	-8.37	-9.19	-13.16	-14.96
ET	4.23	3.89	3.19	6.24	2.96	2.09	1.42	2.57	3.8	3.94	3.62	4.7	41.03	36.49	44.83	44.72	-13.35	-11.89	-8.9	-12.67	-9.5	-10.8	-11.39	-14.91
ET	4.96	4.27	5.06	4.8	3.09	2.94	3.09	2.54	5.24	4.13	4.59	4.66	53.04	46.06	41.71	45.76	-12.85	-10.69	-8.85	-10.84	-15.12	-13.18	-13.55	-11.08
ET	2.18	3.98	2.62	2.28	1.67	2.9	2.06	1.59	2.38	4.1	3.54	3.19	48.74	45.12	49.76	41.55	-8.73	-9.13	-12.1	-11.59	-12.98	-10.72	-7.54	-9.33
ET	4	3.97	4.64	3.27	1.97	2.94	3.11	3.95	2.88	4.05	6.73	5.02	40.82	32.62	48.81	43.62	-9.24	-12.83	-10.04	-10.95	-14.38	-15.14	-11.48	-9.66
ET	4.76	3.88	3.84	3.33	2.8	1.8	2.87	1.65	4.52	3.97	2.8	2.94	43.27	30.13	43.76	42.17	-12.38	-12.84	-11.41	-9.65	-9.02	-10.04	-12.96	-10.36
ProRet: Scapula Protraction-Retraction
Tilt: Scapula Tilting
Rot: Scapula Rotation

## Sheet: Shoulder
	ROM												PTA
Group	PlEle_PRE1	PlEle_POST1	PlEle_PRE2	PlEle_POST2	Ele_PRE1	Ele_POST1	Ele_PRE2	Ele_POST2	Rot_PRE1	Rot_POST1	Rot_PRE2	Rot_POST2	PlEle_PRE1	PlEle_POST1	PlEle_PRE2	PlEle_POST2	Ele_PRE1	Ele_POST1	Ele_PRE2	Ele_POST2	Rot_PRE1	Rot_POST1	Rot_PRE2	Rot_POST2
ST	14.54	12.09	16.41	9.98	12.97	10.26	10.65	15.83	24.39	23.81	18.7	19.34	72.04	75.21	76.14	87.98	-55.19	-59.16	-59.31	-55.02	-77.65	-78.33	-76.31	-76.31
ST	7.51	11.34	10.27	9.55	8.25	9.97	9.66	4.79	8.73	10.02	10.15	8.8	71.34	70.35	70.75	79.11	-51.94	-53.58	-54.42	-56.61	-55.04	-53.04	-52.1	-56.19
ST	10.27	12.13	9.13	10.97	11.22	11.79	11.25	14.05	11.3	11.56	9.15	8.36	71.83	71.37	73.71	80.57	-52.81	-50.66	-55.49	-53.7	-43.64	-51.47	-46.93	-49.85
ST	12.58	13.77	12.6	10.65	5.38	9.66	9.58	7.89	10.13	11.51	10.86	9.84	70.2	69.28	70.76	76.3	-59.27	-56.54	-49.36	-51.61	-61.12	-60.94	-61.1	-70.44
ST	5.16	5.75	3.32	8	13.34	12.98	11.79	14.39	3.51	2.38	4.96	14	71.11	66.91	69.3	76.08	-50.86	-52.32	-50.72	-54.18	-72.17	-76.45	-76.58	-69.2
ST	9.85	9.33	10.23	9.57	13.16	8.3	7.87	4.8	13.95	7.73	11.34	9.09	71.58	79.22	69.27	79.06	-53.02	-57.03	-54.73	-55.63	-56.91	-50.67	-66.27	-58.66
ST	11.69	12.23	13.74	10.53	12.4	11.78	13.59	14.25	11.36	11.62	12.74	10.08	71.31	69.63	68.48	80.45	-56.39	-54.54	-57.28	-54.28	-61.67	-61.8	-60.87	-51.19
ET	11.11	9.74	9.75	9.42	7.36	8.25	7.18	10.8	15.99	12.98	16.85	19.09	72.34	81.3	69.15	68.59	-52.38	-53.52	-58.39	-57.44	-47.1	-51.99	-59.58	-62.47
ET	9.8	12.54	11.86	9.32	8.09	11.26	10.15	13.77	8.98	11.54	11.83	8.84	71.41	81.14	67.77	69.5	-59.07	-53.63	-54.1	-52.42	-63.99	-69.84	-71.44	-72.19
ET	11.56	12.92	9.86	11.96	15.78	13.62	9.31	5.29	16.55	13.09	9.85	10.62	71.82	82.03	69.23	74.49	-53.67	-55.74	-57.28	-56.69	-67.73	-73.89	-64.04	-60.31
ET	5.03	7.34	11.08	7.67	15.5	11.64	12.52	14.15	6.65	7.3	6.77	8.07	69.96	79.16	76.82	68.93	-57.47	-56.14	-53.24	-54.63	-77.92	-75.42	-73.42	-75.05
ET	11.19	9.78	5.69	15.92	6.74	9.71	8.04	7.21	9.55	11.96	13.18	11.18	70.8	79.81	74.57	73.04	-48.67	-53.84	-52.67	-57.03	-67.55	-57.61	-51.41	-54.31
ET	11.74	13.3	10.84	9.35	10.23	11	14.83	14.33	11.76	11.92	10.19	8.92	71.42	78.42	75.09	71.81	-57.93	-52.51	-54.12	-49.88	-46.15	-46.65	-49.86	-50.59
PlEle: Plane of elevation
Ele: Shoulder Elevation
Rot: Shoulder Rotation

## Sheet: Elbow
	ROM								PTA
Group	FleExt_PRE1	FleExt_POST1	FleExt_PRE2	FleExt_POST2	ProSup_PRE1	ProSup_POST1	ProSup_PRE2	ProSup_POST2	FleExt_PRE1	FleExt_POST1	FleExt_PRE2	FleExt_POST2	ProSup_PRE1	ProSup_POST1	ProSup_PRE2	ProSup_POST2
ST	74.51	76.17	71.25	65.32	11.51	11.29	10.44	16.59	69.57	60.55	69.4	59.74	105.15	115.62	109.85	115.59
ST	54.87	57.21	58.46	54.4	22.91	20.87	19.65	14.98	68.21	65.76	70.95	61.53	124.19	128.36	128.66	125.94
ST	56.49	59.67	56.84	68.73	6.85	5.46	6.12	6.81	65.24	66.38	67.3	59.5	109.99	107.73	117.21	104.01
ST	53.26	56.46	65.05	55.29	12.58	13.55	9.62	11.85	68.17	79.3	75.69	60.95	100.69	102.64	98.96	108.29
ST	48.32	48.1	47.47	45.73	16.05	19.82	18.23	13.66	74.09	74.91	76.61	68.21	130.54	138.6	124.78	132.38
ST	61.41	55.12	52.2	58.73	7.78	8.04	13.98	13.89	72.33	76.02	65.16	60.08	117.85	112.85	119.89	120.56
ST	60.6	59.64	56.45	58.35	11.78	10.66	10.36	8.85	67.31	61.19	61.8	59.48	118.59	97.41	112.6	107.17
ET	74.51	76.17	71.25	65.32	15	17.72	16.69	16.54	71.05	63.75	65.55	70.99	104.26	131.56	134.45	123.23
ET	54.87	57.21	58.46	54.4	17.25	13.99	15.33	19.03	68.18	57.86	62.73	63.1	130.67	125.96	106.82	122.88
ET	56.49	59.67	56.84	68.73	18.05	19.06	12.55	16.46	69.38	60.78	72.53	73.24	120.99	127.11	126.74	116.82
ET	53.26	56.46	65.05	55.29	6.23	5.8	8.28	8.69	74.58	64.21	71.83	68.86	105.31	113.87	112.34	102.84
ET	48.32	48.1	47.47	45.73	11.92	11.73	12.53	10.21	68.17	61.34	68.24	69.94	115.68	105.64	102.86	119.29
ET	61.41	55.12	52.2	58.73	8.1	8.7	9.73	6.78	65.23	59.84	70.76	73.75	113.63	93.38	109.19	106.79
FlExt: Elbow Flexion-Extension
ProSup: Elbow Pronation-Supination
